# Supplementary material for: A UAV-Based System for Validating a Backward Lagrangian Stochastic Model in a Dairy Cattle Farm
Source: Sensors (Basel). 2025 Nov 3;25(21):6733. doi: 10.3390/s25216733 (PMC12610183; doi:10.3390/s25216733)
Supplement: Supplementary file 1 [file sensors-25-06733-s001.zip]

Archive with 1 entries (1 files):
- sensors-3897683-supplementary.pdf
